# Supplementary material for: Characterization and Transcriptional Regulation of the 2-Ketogluconate Utilization Operon in Pseudomonas plecoglossicida
Source: Microorganisms. 2024 Dec 8;12(12):2530. doi: 10.3390/microorganisms12122530 (PMC11678583; doi:10.3390/microorganisms12122530)
Supplement: Supplementary file 1 [file microorganisms-12-02530-s001.zip]

Archive with 1 entries (1 files):
- microorganisms-3307364-supplementary.pdf
